# Supplementary material for: Multidimensional features of sporadic Creutzfeldt-Jakob disease in the elderly: a case report and systematic review
Source: Front Aging Neurosci. 2024 Apr 9;16:1379011. doi: 10.3389/fnagi.2024.1379011 (PMC11035806; doi:10.3389/fnagi.2024.1379011)
Supplement: Supplementary file 1 [file Table_1.XLSX]

## Sheet: Sheet1
Supplementary table. Summary of the details of all available cases from previously English publications.
References	PMID	Onset age (y)	Sex	Regions	Initial symptom	Time to first clinic visit	Typical manifestation									Atypical manifestation					Scale assessment			Medical history	Disease duration		Brain MRI (DWI)		PET/SPECT	EEG		CSF				Autopsy											PRNP		Classification
							Cognitive impairment	Akinetic mutism	Myoclonus	Extrapyramidal symptoms	Ataxia	Visual impairment	Seizure	Pyramidal signs	Psychiatric symptoms	Limb weakness or numbness	Speech impairment	Sleep disorder	Dizziness or headache	Autonomic dysfunction	MMSE	HAMD	HAMA		after the onset	Death cause	Predominant site	Cortical hyperintensity		PSWC	Characteristics	14_3_3	RT-QuIC (PrPsc)	T-tau	NSE	Weight (unfixed)	Time (after death)	Macroscopic findings	Cortex	Basal ganglia	Cerebellum	Brainstem	PrP morphology	p-tau	Aβ	p-αSyn	Codon 129	Codon 219
Uchino A et al.	37253452	81	F	Japan	Memory loss and numbness of right leg	4 w	+	+	+	-	-	-	-	+	-	+	+	-	-	-	22	NA	NA	NA	42 m	NA	L	left-dominant hyperintensity in the parieto-occipital lobe, extended to the frontal and temporal lobes later	NA	-	diffuse slow activity without PSWC	-	-	-	NA	1186 g	24 h	Moderate atrophy of the temporal lobes and the heads of the caudate nucleus; grayish-brown discoloration in the temporal cortex and the dentate nucleus of the cerebellum; enlarged lateral ventricles	Mild myelin pallor in the white matter of the frontal cortex; Severe neuronal loss, moderate to severe gliosis, and microvacuolation in the temporal and entorhinal cortex; relatively mild microvacuolation in the occipital lobes	Mild to moderate neuronal loss and gliosis in the putamen, the caudate nucleus, the globus pallidus, the thalamus, and the amygdala	Mild to moderate gliosis in the white matter	Mild gliosis in the substantia nigra	Plaque-like, granular, and synaptic deposits in the temporal cortex and caudate nucleus; plaque-like deposits in the molecular layers of the cerebellum; synaptic deposits in the thalamus, the globus pallidus, and the substantia nigra	+	+	-	M/M	NA	MM-VPSPr
Iwasaki Y et al.	31062411	86	F	Japan	Visual disorders	4 w	+	-	-	-	-	+	-	-	Indifference	-	+	+	-	-	NA	NA	NA	Diabetes and hypertension	2 m	Cardiac rupture	R	Hyperintense regions particularly in the bilateral frontal, parietal and occipital cortices	NA	-	A diffuse slow α-wave basic pattern without PSWC	+	+	+	+	1100 g	5 h	Mild cerebral atrophy in the frontal and parietal lobes	Spongiosis of fine vacuoles mixed with large confluent vacuoles, generally mild gliosis, but no apparent neuronal loss; spongiosis of moderate fine vacuoles with gliosis in the insular and entorhinal cortex	Spongiosis of fine vacuoles with gliosis in the striatum and the medial thalamus	Mild spongiosis in the molecular layer and mild neuronal loss in the granule cell layer	No apparent abnormality	Synaptic and perivacuolar types in the cerebral cortex; moderate synaptic-type in the basal ganglia, the hippocampus, the cerebellum, the brainstem, and the spinal cord	+	+	-	M/M	E/E	MM1+2C
Kawashima T et al.	10417678	84	F	Japan	Unusual social behavior, gait disturbance and dysarthria	3 w	-	+	+	-	+	-	-	-	Severely demented	-	+	-	-	-	NA	NA	NA	NA	18 m	Respiratory failure	NA	NA	NA	+	non-ambulatory, and typical periodic synchronous discharges	NA	NA	NA	NA	900 g	NA	Remarkable atrophy of the cerebral cortex, the head of the caudate nucleus, and the cerebellar cortex; slight atrophy of the putamen, globus pallidus, and thalamus; brownish discoloration of the cortex and edematous and pale of the white matter	Severe neuronal loss, proliferation of hypertrophic astrocytes, severely-rarefied neuropil, and ballooned neurons in the cerebral cortex; extensive loss of axons and myelin sheaths, and rarefaction associated with infiltration of foamy macrophages and proliferation of hypertrophic astrocytes in the whiter matter	A massive neuronal loss with gliosis in the striatum, the globus pallidus, and the anterior thalamic nuclei	Severe loss of granule cells and thinning of the molecular layer, moderate neuronal loss in Purkinje cells accompanied by an intense proliferation of Bergmann's glia	No apparent abnormality	Diffuse and fine neuropil staining in the cerebral cortex, the parahippocampal cortex, and the molecular layer of the cerebellar cortex; coarse-dotted staining in the granular cell layer of the cerebellar cortex	+	-	NA	M/M	E/E	MM
Hayashi Y et al.	31219399	83	M	Japan	Papidly progressive cortical blindness	NA	+	+	+	-	-	+	-	+	-	-	-	-	-	-	NA	NA	NA	Graucoma and age-related macular degeneration	7.5 m	Aspiration pneumonia	B	Cortical hyper-intensities in the bilateral frontal, temporal parietal and occipital lobes without obvious signal changes in the basal ganglia	Decreased regional cerebral blood flow in the bilateral frontal, parietal, and right posterior cortices	-	no PSWC during the disease course of the disease	+	+	+	NA	1340 g	18 h	Mild cerebral atrophy	Spongiosis of large confluent vacuoles, relatively mild neuronal loss, and hypertrophic astrocytes	Mild neurodegeneration	Grumose degeneration in the dentate nucleus	NA	Perivacuolar-type and rough plaque-type (coarse-type) depositions mainly in the cerebral neocortices; mild in the basal ganglia, thalamus, and cerebellar cortex	+	-	-	M/M	NA	MM2C
Hsiao PS et al.	30788213	83	M	China taiwan	Headache, behavioural changes, cognitive impairment, and irritability	4 w	+	-	-	-	-	-	+	+	Visual hallucinations, irritable mood, agitated, and mental confusion	+	+	-	+	-	NA	NA	NA	hypertension and hyperlipidaemia	3 m	NA	R	Gyriform hyperintensity bilaterally in the frontal, parietal, temporal, and occipital lobes, with the hyperintensity being more prominent on the right side	NA	+	rhythmic epileptiform discharges arising from the right hemisphere and then spreading to the contralateral hemisphere, right-sided lateralized periodic discharges (LPDs) with maximum amplitude in the right mid-frontal region	+	NA	NA	NA	NA	NA	NA	NA	NA	NA	NA	NA	NA	NA	NA	NA	NA	NA
Mugilan SR et al.	30647225	83	M	Malaysia	Memory impairment and deteriorated concentration	8 w	+	-	+	+	-	-	+	+	Visual hallucinations, easily angered, isolation, and lost interest	+	-	+	-	-	NA	NA	NA	NA	4 m	NA	R	Bilateral asymmetric restricted cortical diffusion involving predominantly the right hemisphere	NA	+	diffuse, severe cortical dysfunction, with generalised periodic discharges that were mostly over the right cerebral hemisphere	NA	NA	NA	NA	NA	NA	NA	NA	NA	NA	NA	NA	NA	NA	NA	NA	NA	NA
Hirao K et al.	28664643	87	M	Japan	Progressive cognitive decline with unstable gait	4 w	+	+	+	+	+	-	+	-	-	+	-	-	-	-	22	NA	NA	NA	5 m	Respiratory insufficiency	L	Hyperintensities in the frontal, temporal, and parietal cortices only in the left hemisphere	Severe hypoperfusion in the frontal, temporal, and parietal lobes and in the thalamus of the left hemisphere	+	bilateral slow waves with periodic synchronous discharges	+	NA	+	+	NA	NA	NA	NA	NA	NA	NA	NA	NA	NA	NA	M/M	E/E	MM
Liao JF et al.	our case	90	M	China mainland	Dizziness, speech reduction, and memory decline	16 w	+	-	-	-	+	-	-	-	Low mood and loneliness	-	+	-	+	Frequent and urgency of urination and increased nocturia	6	18	10	Hypertension, diabetes, and surgery	6.5 m	Severe pneumonia	L	Hyperintensities in the bilateral parietal-occipital and frontal-temporal lobes	NA	+	Synchronous extensibility and high-amplitude (1.5-3.5 Hz) triphasic sharp waves under the background of diffuse low-amplitude activities	-	NA	NA	NA	NA	NA	NA	NA	NA	NA	NA	NA	NA	NA	NA	M/M	E/E	MM
Gonzalez-Martinez A et al.	33135248	82	F	Spain	Progressive impaired consciousness and fluctuating aphasia	2 w	+	-	+	-	-	-	-	+	-	-	+	-	-	-	NA	NA	NA	NA	0.8 m	Respiratory infection	R	Hyperintensities in the right cerebral cortex and basal ganglia	NA	+	PSWC in the form of lateralized periodic discharges(LPD) represented by continuous right frontal long sharp waves with a medium amplitude and frequency >2Hz, positive polarity and evolving pattern	+	NA	NA	NA	NA	NA	NA	NA	NA	NA	NA	Positive deposition	+	NA	NA	NA	NA	NA
Obergassel J et al.	31880189	81	F	Germany	Acute loss of visual acuity, decline of general condition, frontotemporal cephalgia	0.3 w	+	-	-	+	+	+	-	-	psychomotor retardation, visual and acoustic hallucination	-	+	+	+	-	NA	NA	NA	Meniere’s disease, progressive olfactory dysfunction, intermittent accidental falls	2.3 m	Respiratory insufficiency	L	left occipitomesial diffusion restriction	Significant hypometabolism in the left occipital lobe and adjacent left parietotemporal and precuneal cortex	+	left frontotemporal PSWC	-	+	+	NA	NA	NA	NA	NA	NA	NA	NA	NA	NA	NA	NA	M/M	NA	NA
Buganza M et al.	19762899	98	F	Italy	Progressive ataxic gait	1.4 w	+	-	+	-	+	-	+	-	-	-	-	-	-	-	NA	NA	NA	Bronchial asthma, ischaemic heart disease, and osteoarthritis	1 m	NA	NA	NA	NA	+	continuous seizure activity, consistent with non-convulsive status epilepticus	+	NA	+	NA	NA	NA	NA	Severe spongiosis and gliosis in the frontal, occipital and temporal cortices; occasional neurons with granulovacuolar degenerations in the entorhinal cortex and hippocampus	NA	NA	NA	Diffuse synaptic-type deposition in the cortex and the molecular and granular cell layers of the cerebellum	+	+	NA	M/M	NA	MM1
Paquet C et al.	18551298	85	F	France	Cognitive impairment	12 w	+	+	-	+	+	-	-	-	-	-	+	+	-	Urinary incontinence	NA	NA	NA	Hypertension, hypercholesterolemia and supraventricular arrhythmia	4 m	NA	NA	NA	NA	+	Difuse slow wave activity and periodic sharp waves	+	NA	NA	NA	1210 g	6 h	Slight greyish difuse discolouration of the cerebral white matter associated with status cribrosus of the white matter of the gyri and of the basal ganglia; moderate non-stenosing atherosclerosis of intracranial vessels	Diffuse severe spongiform change with significant neuronal loss, reactive astrocytosis, and microglial activation in the cerebral cortex	Diffuse severe spongiform change with significant neuronal loss, reactive astrocytosis, and microglial activation in the striatum and thalamus	Spongiform change and gliosis in the molecular layer and severe loss of granule cells	Diffuse severe spongiform change with significant neuronal loss, reactive astrocytosis, and microglial activation in the substantia nigra	Diffuse synaptic-type in the grey matter (mostly perineuronal and also perivacuolar), occasional plaque-like type in the granule cells	+	+	NA	V/V	NA	VV2
Beaudry P et al.	12220376	84	F	France	Behavioral abnormalities	2 w	-	+	+	+	+	+	-	+	-	-	+	-	-	-	NA	NA	NA	NA	3 m	NA	NA	NA	NA	+	Periodic synchronous discharges	+	NA	NA	NA	NA	NA	NA	Mild spongiosis in the cerebral cortex	NA	Mild spongiosis in the molecular cell layer	NA	Synaptic-type deposition	NA	NA	NA	MM	NA	MM1
De Silva R et al.	9373595	86	F	England	Disorientation and self-neglect	2 w	+	-	+	+	-	+	-	-	-	-	+	-	-	-	NA	NA	NA	A minor head injury three months ago	1.5 m	NA	NA	NA	NA	+	Slow background rhythms and periodic discharges	NA	NA	NA	NA	NA	NA	Mild atrophy mainly in the frontal cortex	Confluent vacuolar spongiform changes with reactive gliosis and neuronal loss in the frontal, parietal, and temporal lobes	NA	NA	NA	Deposition in the areas of confluent vacuolation	NA	NA	NA	NA	NA	NA
Matías-Guiu JA et al.	28509609	80	M	Spain	Unsteadiness and weakness of right limbs	3 w	+	+	+	+	+	-	-	-	Apathy	+	-	-	-	-	NA	NA	NA	Hypertension, diabetes, and hypercholesterolemia	2 m	NA	NA	NA	A left frontal-parietal, bilateral thalamus and cerebellar hypometabolism; Generally higher tracer uptake in white matter than in gray matter, with similar tracer uptake in white and gray matter of the left parietal and right superior temporal lobes	-	Diffuse slowing with no other abnormalities	+	NA	NA	NA	NA	NA	NA	Mild to moderate spongiosis of small-medium vacuoles, mild astrocitosis, and moderate neuronal loss in the cortical gray matter	Diffuse spongiosis of small-medium vacuoles, mild astrocitosis, and moderate neuronal loss in the caudate	NA	NA	A mainly synaptic-type deposition	+	-	-	M/M	E/E	MM
y, years old; F, female; M, male; W, weeks; NA, not available; +, positive; -, negative; MMSE, Mini-Mental State Examination; HAMD, Hamilton Depression Scale; HAMA, Hamilton Anxiety Scale; m, months; MRI, magnetic resonance imaging; DWI, diffusion-weighted imaging; L, left; R, right; B, bilateral; SPECT, single-photon emission computed tomography; PET, positron emission tomography; EEG, electroen…
